# Supplementary material for: Analysis of Adaptation Mutants in the Hemagglutinin of the Influenza A(H1N1)pdm09 Virus
Source: PLoS One. 2013 Jul 23;8(7):e70005. doi: 10.1371/journal.pone.0070005 (PMC3720954; doi:10.1371/journal.pone.0070005)
Supplement: Table S1 — Amino acid substitution frequency for influenza A(H1N1)pdm09 hemagglutinin. Substitution frequencies were grouped by year of isolation. Year 2009 was divided by semester (January-June had 1158 sequences, whereas July-December had 1607); sequences from viruses isolated in 2010 we grouped together (200 sequences), and the last group contained sequences from 2011 until November 2012 (530 sequences). (XLSX) [file pone.0070005.s012.xlsx]

## Sheet: Frequencies
Note: Variant 1 frequencies are shown in yellow; variant 2 in green; variant 3 in orange; and variant 4 in blue.
2009a
Sequences: 1158
Pos	1	2	3	4	5	6	7	8	9	10	11	12	13	14	15	16	17	18	19	20	21	22	23	24	25	26	27	28	29	30	31	32	33	34	35	36	37	38	39	40	41	42	43	44	45	46	47	48	49
A %	0	0	0	0	0	0	0	0	99.91	0	0	0	0	0	0	0	0	0	0	0	0	0	0	0	0	0	0	0	0	0	0	0	0	0	0	0	0	0	0	0	0	0	0	0	0	0	0	100	0
C %	0	0	0	99.91	0	0	0	0	0	0	0	0	0	0	0	0	0	0	0	0	0	0	0	0	0	0	0	0	0	0	0	0	0	0	0	0	0	0	0	0	0	100	0	0	0	0	0	0	0
D %	99.91	0	0	0	0	0	0	0	0	0	0	0	0	99.91	0	0	99.91	0	0	0	0	0	0	0	0	0	0	0	0	0	0.17	0	0	0	100	0	0	0.17	0	0	0	0	0	0	0	0	0	0	0
E %	0	0	0	0	0	0	0	0	0	0	0	0	0	0	0	0.09	0	0	0	0	99.83	0	0	0	0	0	0	0	0	0	0	0	0	99.83	0	0	0	0	0	0	0	0	0	0	0	0	0	0	0
F %	0	0	0	0	0	0	0	0	0	0	0	0	0	0	0	0	0	0	0	0	0	0	0	0	0	0	0	0	0	0	0	0	0	0	0	0	0	0	0	0	0	0	0	0	0	0	0	0	0
G %	0	0	0	0	0	99.91	0	0	0	0	0	0	0	0	0	0	0	0	0	0	0	0	0	0	0	0	0	0	0	0	0	0	0	0	0	0	0	0	99.91	0	0	0	0	0	0	100	0	0	0
H %	0	0	0	0	0	0	0	99.83	0	0	0	0	0	0	0	0	0	0	0	0	0	0	0	0	0	0	0	100	0	0	0	0	0	0	0	0	100	0	0	0	0	0	0	0	0	0	0	0	0
I %	0	0	0	0	99.91	0	0	0	0	0	0	0	0	0	0	0	0	0	0	0	0	0	0	0	0	0	0	0	0	0	0	7.69	0	0	0	0	0	0	0	0	0	0	0	0	0	0	0.09	0	0
K %	0	0	0	0	0	0	0	0	0	0	0	0	0	0	0	0	0	0	0	0	0.09	99.91	0	0	0	0	0	0	0	0	0	0	0	0.09	0	100	0	0	0	100	0	0	99.83	0	0.35	0	0	0	0
L %	0	0	99.91	0	0	0	0	0	0	0	0	0	0	0	0	0	0	0	0	99.91	0	0	0	0	0	0	0	0	0	0	0	92.31	100	0	0	0	0	0	0	0	100	0	0	99.91	0	0	0	0	0
M %	0	0	0	0	0	0	0	0	0	0	0	0	0	0	0	0	0	0	0	0	0	0	0	0	0	0	0	0	0	0	0	0	0	0	0	0	0	0	0	0	0	0	0	0	0	0	0	0	0
N %	0	0	0	0	0	0	0	0	0	99.91	99.91	0	0	0	0	0	0	0	0	0	0	0	99.91	0	0	0	0	0	0	0	99.83	0	0	0	0	0	0	99.83	0	0	0	0	0	0	0	0	0	0	0
P %	0	0	0	0	0	0	0	0	0	0	0	0	0	0	0	0	0	0	0	0	0	0	0	0	0.09	0	0	0	0	0	0	0	0	0	0	0	0	0	0	0	0	0	0	0	0	0	0	0	100
Q %	0	0	0	0	0	0	0	0.09	0	0	0	0	0	0	0	0	0	0	0	0	0	0	0	0	0	0	0	0	0	0	0	0	0	0	0	0	0	0	0	0	0	0	0.17	0	0	0	0	0	0
R %	0	0	0	0	0	0	0	0	0	0	0	0	0	0	0	0	0	0	0	0	0	0	0	0	0	0	0	0	0	0	0	0	0	0	0	0	0	0	0.09	0	0	0	0	0	99.65	0	0	0	0
S %	0	0	0	0	0	0	0	0	0	0	0	99.91	0	0	0	0	0	0	0	0	0	0	0	0	0	0	0	0	100	0	0	0	0	0	0	0	0	0	0	0	0	0	0	0	0	0	0	0	0
T %	0	99.91	0	0	0	0	0	0	0	0	0	0	99.91	0	99.91	0	0	99.91	0	0	0	0	0	0	99.83	0	100	0	0	0	0	0	0	0	0	0	0	0	0	0	0	0	0	0	0	0	0	0	0
V %	0	0	0	0	0	0	0	0	0	0	0	0	0	0	0	99.83	0	0	99.91	0	0	0	0	99.91	0	100	0	0	0	100	0	0	0	0	0	0	0	0	0	0	0	0	0	0	0	0	99.91	0	0
W %	0	0	0	0	0	0	0	0	0	0	0	0	0	0	0	0	0	0	0	0	0	0	0	0	0	0	0	0	0	0	0	0	0	0	0	0	0	0	0	0	0	0	0	0	0	0	0	0	0
X %	0	0	0	0	0	0	0	0	0	0	0	0	0	0	0	0	0	0	0	0	0	0	0	0	0	0	0	0	0	0	0	0	0	0.09	0	0	0	0	0	0	0	0	0	0.09	0	0	0	0	0
Y %	0	0	0	0	0	0	99.91	0	0	0	0	0	0	0	0	0	0	0	0	0	0	0	0	0	0	0	0	0	0	0	0	0	0	0	0	0	0	0	0	0	0	0	0	0	0	0	0	0	0
~ %	0.09	0.09	0.09	0.09	0.09	0.09	0.09	0.09	0.09	0.09	0.09	0.09	0.09	0.09	0.09	0.09	0.09	0.09	0.09	0.09	0.09	0.09	0.09	0.09	0.09	0	0	0	0	0	0	0	0	0	0	0	0	0	0	0	0	0	0	0	0	0	0	0	0
2009b
Sequences: 1607
Pos	1	2	3	4	5	6	7	8	9	10	11	12	13	14	15	16	17	18	19	20	21	22	23	24	25	26	27	28	29	30	31	32	33	34	35	36	37	38	39	40	41	42	43	44	45	46	47	48	49
A %	0	0	0	0	0	0	0	0	100	0	0	0	0.06	0	0	0	0	0	0	0	0	0	0	0	0	0	0	0	0	0.37	0	0	0	0	0	0	0	0	0	0	0	0	0	0	0	0	0.06	99.5	0
C %	0	0	0	100	0	0	0	0	0	0	0	0	0	0	0	0	0	0	0	0	0	0	0	0	0	0	0	0	0	0	0	0	0	0	0	0	0	0	0	0	0	100	0	0	0	0	0	0	0
D %	99.88	0	0	0	0	0	0	0	0	0.06	0	0	0	99.94	0	0	99.81	0	0	0	0	0	0	0	0	0	0	0	0	0	0.5	0	0	0	98.94	0	0	0.12	0	0	0	0	0	0	0	0	0	0	0
E %	0	0	0	0	0	0	0	0	0	0	0	0	0	0.06	0	0	0	0	0	0	99.88	0	0	0	0	0	0	0	0	0	0	0	0	99.88	0.06	0	0	0	0.19	0	0	0	0.06	0	0	0.06	0.19	0	0
F %	0	0	0	0	0	0	0	0	0	0	0	0	0	0	0	0	0	0	0	0	0	0	0	0	0	0	0	0	0	0	0	0	0	0	0	0	0	0	0	0	0	0	0	0	0	0	0	0	0
G %	0.06	0	0	0	0	100	0	0	0	0	0	0	0	0	0	0	0	0	0	0	0	0	0	0	0	0	0	0	0	0	0	0	0	0.06	0.37	0	0	0	99.75	0	0	0	0	0	0.06	99.94	0	0	0
H %	0	0	0	0	0	0	0	100	0	0	0	0	0	0	0	0	0	0	0	0	0	0	0	0	0	0	0	99.94	0	0	0	0	0	0	0	0	99.94	0	0	0	0	0	0	0	0	0	0	0	0
I %	0	0.19	0.19	0	99.75	0	0	0	0	0	0	0	0	0	0.12	0.06	0	0	1.12	0	0	0	0	0	0	0	0	0	0	0	0	5.29	0	0	0	0	0	0	0	0	0	0	0	0.06	0	0	0.93	0	0
K %	0	0	0	0	0	0	0	0	0	0	0	0	0	0	0	0	0	0	0	0	0.12	98.69	0	0	0	0	0	0	0	0	0	0	0	0	0	99.56	0	0	0	99.94	0	0	99.75	0	0.56	0	0	0	0
L %	0	0	99.81	0	0	0	0	0	0	0	0	0	0	0	0	0	0	0	0.06	100	0	0	0	0	0	0	0	0	0	0	0	94.65	100	0	0	0	0	0	0	0	100	0	0	99.88	0	0	0	0	0
M %	0	0	0	0	0	0	0	0	0	0	0	0	0	0	0	0	0	0	0	0	0	0.06	0	0	0	0	0	0	0	0	0	0	0	0	0	0	0	0	0	0	0	0	0	0	0	0	0	0	0
N %	0	0	0	0	0	0	0	0	0	99.94	100	0	0	0	0	0	0.06	0	0	0	0	0	100	0	0	0	0	0	0	0	99.44	0	0	0	0.31	0.25	0	99.81	0	0	0	0	0	0	0	0	0	0	0
P %	0	0	0	0	0	0	0	0	0	0	0	0	0	0	0	0	0	0	0	0	0	0	0	0	0	0	0	0	0	0	0	0	0	0	0	0	0	0	0	0	0	0	0	0	0	0	0	0.06	99.81
Q %	0	0	0	0	0	0	0	0	0	0	0	0	0	0	0	0	0	0	0	0	0	0	0	0	0	0	0	0	0	0	0	0	0	0	0	0	0.06	0	0	0	0	0	0.06	0	0	0	0	0	0.06
R %	0	0	0	0	0	0	0	0	0	0	0	0	0	0	0	0	0	0	0	0	0	1.24	0	0	0	0	0	0.06	0	0	0	0	0	0	0	0.06	0	0	0	0	0	0	0.12	0	99.25	0	0	0	0
S %	0	0	0	0	0	0	0	0	0	0	0	100	0	0	0	0	0	0	0	0	0	0	0	0	0	0	0	0	99.94	0	0	0	0	0	0	0	0	0	0	0	0	0	0	0	0.12	0	0	0	0.12
T %	0	99.81	0	0	0	0	0	0	0	0	0	0	99.94	0	99.88	0	0	100	0	0	0	0	0	0	100	0	100	0	0	0	0	0	0	0	0	0	0	0	0	0.06	0	0	0	0	0	0	0	0.06	0
V %	0	0	0	0	0.25	0	0	0	0	0	0	0	0	0	0	99.88	0.06	0	98.82	0	0	0	0	100	0	100	0	0	0	99.5	0	0	0	0	0.12	0	0	0	0	0	0	0	0	0	0	0	98.44	0.12	0
W %	0	0	0	0	0	0	0	0	0	0	0	0	0	0	0	0	0	0	0	0	0	0	0	0	0	0	0	0	0	0	0	0	0	0	0	0	0	0	0.06	0	0	0	0	0	0	0	0	0	0
X %	0	0	0	0	0	0	0	0	0	0	0	0	0	0	0	0.06	0.06	0	0	0	0	0	0	0	0	0	0	0	0.06	0.12	0.06	0.06	0	0.06	0	0.12	0	0.06	0	0	0	0	0	0.06	0	0	0.37	0.25	0
Y %	0.06	0	0	0	0	0	100	0	0	0	0	0	0	0	0	0	0	0	0	0	0	0	0	0	0	0	0	0	0	0	0	0	0	0	0.19	0	0	0	0	0	0	0	0	0	0	0	0	0	0
~ %	0	0	0	0	0	0	0	0	0	0	0	0	0	0	0	0	0	0	0	0	0	0	0	0	0	0	0	0	0	0	0	0	0	0	0	0	0	0	0	0	0	0	0	0	0	0	0	0	0
2010-2011
Sequences: 200
Pos	1	2	3	4	5	6	7	8	9	10	11	12	13	14	15	16	17	18	19	20	21	22	23	24	25	26	27	28	29	30	31	32	33	34	35	36	37	38	39	40	41	42	43	44	45	46	47	48	49
A %	0	0	0	0	0	0	0	0	100	0	0	0	0	0	0	0	0	0	0	0	0	0	0	0	0	0	0	0	0	2	0	0	0	0	0	0	0	0	0	0	0	0	0	0	0	0	0	98.5	0
C %	0	0	0	99.5	0	0	0	0	0	0	0	0	0	0	0	0	0	0	0	0	0	0	0	0	0	0	0	0	0	0	0	0	0	0	0	0	0	0	0	0	0	100	0	0	0	0	0	0	0
D %	100	0	0	0	0	0	0	0	0	0	0	0	0	100	0	0	100	0	0	0	0	0	0	0	0	0	0	0	0	0	0	0	0	0	99	0	0	0	0	0	0	0	0	0	0	0	0	0	0
E %	0	0	0	0	0	0	0	0	0	0	0	0	0	0	0	0	0	0	0	0	100	0	0	0	0	0	0	0	0	0	0	0	0	100	0	0	0	0	0	0	0	0	0	0	0	0	0.5	0	0
F %	0	0	0	0	0	0	0	0	0	0	0	0	0	0	0	0	0	0	0	0	0	0	0	0	0	0	0	0	0	0	0	0	0	0	0	0	0	0	0	0	0	0	0	0	0	0	0	0	0
G %	0	0	0	0	0	100	0	0	0	0	0	0	0	0	0	0	0	0	0	0	0	0	0	0	0	0	0	0	0	0	0	0	0	0	0.5	0	0	0	99.5	0	0	0	0	0	1	100	0	0	0
H %	0	0	0	0	0	0	0	100	0	0	0	0	0	0	0	0	0	0	0	0	0	0	0	0	0	0	0	100	0	0	0	0	0	0	0	0	99.5	0	0	0	0	0	0	0	0	0	0	0	0
I %	0	0	0	0	100	0	0	0	0	0	0	0	0	0	0	0	0	0	5.5	0	0	0	0	0	0	0	0	0	0	0	0	1	0	0	0	0	0	0	0	0	0	0	0	0	0	0	3.5	0	0
K %	0	0	0	0	0	0	0	0	0	0	0	0	0	0	0	0	0	0	0	0	0	100	0	0	0	0	0	0	0	0	0	0	0	0	0	100	0	0	0	100	0	0	99.5	0	0	0	0	0	0
L %	0	0	100	0	0	0	0	0	0	0	0	0	0	0	0	0	0	0	0	100	0	0	0	0	0	0	0	0	0	0	0	99	100	0	0	0	0	0	0	0	100	0	0	99.5	0	0	0	0	0
M %	0	0	0	0	0	0	0	0	0	0	0	0	0	0	0	0	0	0	0	0	0	0	0	0	0	0	0	0	0	0	0	0	0	0	0	0	0	0	0	0	0	0	0	0	0	0	0	0	0
N %	0	0	0	0	0	0	0	0	0	100	100	0	0	0	0	0	0	0	0	0	0	0	100	0	0	0	0	0	0	0	100	0	0	0	0.5	0	0.5	100	0	0	0	0	0	0	0	0	0	0	0
P %	0	0	0	0	0	0	0	0	0	0	0	0	0	0	0	0	0	0	0	0	0	0	0	0	0	0	0	0	0	0	0	0	0	0	0	0	0	0	0	0	0	0	0	0.5	0	0	0	0	100
Q %	0	0	0	0	0	0	0	0	0	0	0	0	0	0	0	0	0	0	0	0	0	0	0	0	0	0	0	0	0	0	0	0	0	0	0	0	0	0	0	0	0	0	0	0	0	0	0	0	0
R %	0	0	0	0.5	0	0	0	0	0	0	0	0	0	0	0	0	0	0	0	0	0	0	0	0	0	0	0	0	0	0	0	0	0	0	0	0	0	0	0.5	0	0	0	0.5	0	99	0	0	0	0
S %	0	0	0	0	0	0	0	0	0	0	0	100	0	0	0	0	0	0	0	0	0	0	0	0	0	0	0	0	100	0	0	0	0	0	0	0	0	0	0	0	0	0	0	0	0	0	0	1	0
T %	0	100	0	0	0	0	0	0	0	0	0	0	100	0	100	0	0	100	0	0	0	0	0	0	100	0	100	0	0	0	0	0	0	0	0	0	0	0	0	0	0	0	0	0	0	0	0	0.5	0
V %	0	0	0	0	0	0	0	0	0	0	0	0	0	0	0	100	0	0	94.5	0	0	0	0	100	0	100	0	0	0	98	0	0	0	0	0	0	0	0	0	0	0	0	0	0	0	0	96	0	0
W %	0	0	0	0	0	0	0	0	0	0	0	0	0	0	0	0	0	0	0	0	0	0	0	0	0	0	0	0	0	0	0	0	0	0	0	0	0	0	0	0	0	0	0	0	0	0	0	0	0
X %	0	0	0	0	0	0	0	0	0	0	0	0	0	0	0	0	0	0	0	0	0	0	0	0	0	0	0	0	0	0	0	0	0	0	0	0	0	0	0	0	0	0	0	0	0	0	0	0	0
Y %	0	0	0	0	0	0	100	0	0	0	0	0	0	0	0	0	0	0	0	0	0	0	0	0	0	0	0	0	0	0	0	0	0	0	0	0	0	0	0	0	0	0	0	0	0	0	0	0	0
2011-2012
Sequences: 530
Pos	1	2	3	4	5	6	7	8	9	10	11	12	13	14	15	16	17	18	19	20	21	22	23	24	25	26	27	28	29	30	31	32	33	34	35	36	37	38	39	40	41	42	43	44	45	46	47	48	49
A %	0	0	0	0	0	0	0	0	98.68	0	0	0	0	0	0	0	0	0	0	0	0	0	0	0	0	0	0	0	0	0.19	0	0	0	0	0	0	0	0	0	0	0	0	0	0	0	0	0.19	99.43	0
C %	0	0	0	100	0	0	0	0	0	0	0	0	0	0	0	0	0	0	0	0	0	0	0	0	0	0	0	0	0	0	0	0	0	0	0	0	0	0	0	0	0	100	0	0	0	0	0	0	0
D %	100	0	0	0	0	0	0	0	0	0	0	0	0	99.62	0	0	100	0	0	0	0	0	0	0	0	0	0	0	0	0	1.13	0	0	0	99.81	0	0	0.57	0	0	0	0	0	0	0	0	0	0	0
E %	0	0	0	0	0	0	0	0	0	0	0	0	0	0.19	0	0	0	0	0	0	100	0.19	0	0	0	0	0	0	0	0	0	0	0	99.81	0	0	0	0	0	0	0	0	0	0	0.19	0	0	0	0
F %	0	0	0	0	0	0	0	0	0	0	0	0	0	0	0	0	0	0	0	0	0	0	0	0	0	0	0	0	0	0	0	0	0	0	0	0	0	0	0	0	0	0	0	0	0	0	0	0	0
G %	0	0	0	0	0	100	0	0	0.19	0	0	0	0	0	0	0	0	0	0	0	0	0	0	0	0	0	0	0	0	0	0	0	0	0	0.19	0	0	0.19	100	0	0	0	0	0	0	100	0	0	0
H %	0	0	0	0	0	0	0	100	0	0	0	0	0	0	0	0	0	0	0	0	0	0	0	0	0	0	0	99.62	0	0	0	0	0	0	0	0	99.81	0	0	0	0	0	0	0	0	0	0	0	0
I %	0	0	0	0	100	0	0	0	0	0	0	0	0	0	0	0.19	0	0	0.38	0	0	0	0	0	0.19	0	0	0	0	0.38	0	0.75	0.19	0	0	0	0	0	0	0	0	0	0	0	0	0	0.57	0	0
K %	0	0	0	0	0	0	0	0	0	0	0	0	0	0	0	0	0	0	0	0	0	99.81	0	0	0	0	0	0	0	0	0	0	0	0.19	0	100	0	0	0	100	0	0	99.62	0	0.75	0	0	0	0
L %	0	0	100	0	0	0	0	0	0	0	0	0	0	0	0	0	0	0	0.38	99.81	0	0	0	0	0	0	0	0	0	0	0	99.25	99.81	0	0	0	0	0	0	0	100	0	0	100	0	0	0	0	0
M %	0	0	0	0	0	0	0	0	0	0	0	0	0	0	0	0	0	0	0	0	0	0	0	0	0	0	0	0	0	0	0	0	0	0	0	0	0	0	0	0	0	0	0	0	0	0	0	0	0
N %	0	0	0	0	0	0	0	0	0	99.81	99.81	0	0	0.19	0	0	0	0	0	0	0	0	100	0	0	0	0	0.19	0	0	98.87	0	0	0	0	0	0	99.25	0	0	0	0	0.19	0	0	0	0	0	0
P %	0	0	0	0	0	0	0	0	0	0	0	0	0	0	0	0	0	0	0	0	0	0	0	0	0	0	0	0	0	0	0	0	0	0	0	0	0	0	0	0	0	0	0	0	0	0	0	0	100
Q %	0	0	0	0	0	0	0	0	0	0	0	0	0	0	0	0	0	0	0	0	0	0	0	0	0	0	0	0	0	0	0	0	0	0	0	0	0	0	0	0	0	0	0	0	0	0	0	0	0
R %	0	0	0	0	0	0	0	0	0	0	0	0	0	0	0	0	0	0	0	0.19	0	0	0	0	0	0	0	0.19	0	0	0	0	0	0	0	0	0.19	0	0	0	0	0	0	0	98.87	0	0	0	0
S %	0	0	0	0	0	0	0	0	0	0.19	0.19	100	0	0	0	0	0	0	0	0	0	0	0	0	0	0	0	0	100	0	0	0	0	0	0	0	0	0	0	0	0	0	0	0	0.19	0	0	0.19	0
T %	0	100	0	0	0	0	0	0	1.13	0	0	0	100	0	100	0	0	100	0	0	0	0	0	0	99.81	0	100	0	0	0	0	0	0	0	0	0	0	0	0	0	0	0	0	0	0	0	0	0.38	0
V %	0	0	0	0	0	0	0	0	0	0	0	0	0	0	0	99.81	0	0	99.25	0	0	0	0	100	0	100	0	0	0	99.43	0	0	0	0	0	0	0	0	0	0	0	0	0	0	0	0	99.25	0	0
W %	0	0	0	0	0	0	0	0	0	0	0	0	0	0	0	0	0	0	0	0	0	0	0	0	0	0	0	0	0	0	0	0	0	0	0	0	0	0	0	0	0	0	0	0	0	0	0	0	0
X %	0	0	0	0	0	0	0	0	0	0	0	0	0	0	0	0	0	0	0	0	0	0	0	0	0	0	0	0	0	0	0	0	0	0	0	0	0	0	0	0	0	0	0.19	0	0	0	0	0	0
Y %	0	0	0	0	0	0	100	0	0	0	0	0	0	0	0	0	0	0	0	0	0	0	0	0	0	0	0	0	0	0	0	0	0	0	0	0	0	0	0	0	0	0	0	0	0	0	0	0	0
[truncated: 452 more columns]
